# Supplementary material for: Significant Rewiring of the Transcriptome and Proteome of an Escherichia coli Strain Harboring a Tailored Exogenous Global Regulator IrrE
Source: PLoS One. 2012 Jul 5;7(7):e37126. doi: 10.1371/journal.pone.0037126 (PMC3390347; doi:10.1371/journal.pone.0037126)
Supplement: Dataset S1 — Summary of the differentially expressed genes in strain E1 relative to strain E0. (XLS) [file pone.0037126.s007.xls]

## Sheet: Sheet1
Dataset S1. Summary of the differentially expressed genes in strain E1 relative to strain E0.
Gene ID	Fold change in strain E1 relative to E0	Log2 (fold change)
Significantly upregulated genes
MG1655_glpC_b2243	54.4097	5.76579
MG1655_tnaL_b3707	52.0251	5.70114
MG1655_tnaB_b3709	51.8932	5.69747
MG1655_narG_b1224	50.5981	5.66101
MG1655_tnaA_b3708	49.5207	5.62996
MG1655_b0836	45.5014	5.50784
MG1655_aldB_b3588	44.114	5.46316
MG1655_glcD_b2979	42.627	5.41369
CFT073_glpA_c2782	42.5855	5.41229
CFT073_nirB_c4141	42.4419	5.40742
MG1655_nirD_b3366	38.8863	5.28119
MG1655_glgS_b3049	37.906	5.24435
MG1655_glpB_b2242	34.1831	5.09521
CFT073_c4140	33.0053	5.04462
SAKAI_ECs1997	31.1779	4.96245
IG_3494515_3494891-f	30.1406	4.91364
MG1655_ycaC_b0897	27.5013	4.78143
CFT073_c1138	27.3087	4.77129
IG_2238369_2238647-r	25.6929	4.6833
MG1655_acs_b4069	25.4265	4.66826
MG1655_mglB_b2150	24.3332	4.60485
MG1655_glcB_b2976	24.211	4.59759
MG1655_b1440	24.1782	4.59564
MG1655_b1444	23.2393	4.5385
CFT073_c3104	22.9426	4.51996
MG1655_ryeE_b4438	22.3308	4.48096
MG1655_ychH_b1205	21.4629	4.42377
MG1655_b3001	21.0903	4.39851
MG1655_glcG_b2977	20.5916	4.36398
IG_1515027_1515337-f	20.252	4.33999
MG1655_kdgT_b3909	20.0849	4.32804
MG1655_cspD_b0880	18.9368	4.24312
MG1655_fruB_b2169	18.8713	4.23812
MG1655_b3081	18.6751	4.22304
MG1655_yfiD_b2579	18.3455	4.19736
IG_1278572_1279086-f	17.7747	4.15175
MG1655_ybaE_b0445	17.6909	4.14493
MG1655_b1976	17.4624	4.12618
MG1655_xylF_b3566	17.3204	4.1144
MG1655_b0919	17.3047	4.11309
MG1655_aspA_b4139	17.1995	4.10429
MG1655_glpT_b2240	16.9822	4.08595
MG1655_tdcA_b3118	16.704	4.06212
SAKAI_ECs5165	16.5701	4.05051
IG_2234521_2234762-r	16.5242	4.04651
MG1655_b1725	16.0982	4.00883
CFT073_c4973	15.8439	3.98585
MG1655_yccJ_b1003	15.7088	3.9735
MG1655_sodB_b1656	15.5566	3.95946
MG1655_b1746	15.4246	3.94716
MG1655_narH_b1225	15.3356	3.93881
MG1655_rmf_b0953	15.3317	3.93845
MG1655_aceA_b4015	15.0941	3.91591
MG1655_aldA_b1415	15.0534	3.91201
MG1655_fadA_b3845	14.77	3.8846
MG1655_ydcH_b1426	14.7649	3.8841
MG1655_ycgB_b1188	14.7203	3.87974
MG1655_csiE_b2535	14.4198	3.84998
MG1655_glpQ_b2239	14.4007	3.84807
MG1655_yeaG_b1783	14.1754	3.82532
MG1655_yciD_b1256	14.1502	3.82275
MG1655_b2342	14.1172	3.81938
MG1655_narJ_b1226	14.0787	3.81544
EDL933_Z1504	13.9961	3.80696
MG1655_yeaU_b1800	13.8397	3.79074
MG1655_atoC_b2220	13.6383	3.76959
MG1655_cysH_b2762	13.1468	3.71664
CFT073_c1089	13.1243	3.71417
CFT073_c0897	13.0206	3.70273
MG1655_mglC_b2148	12.7439	3.67173
MG1655_wrbA_b1004	12.2276	3.61207
MG1655_glcF_b2978	12.2143	3.61049
MG1655_glpF_b3927	12.1377	3.60142
MG1655_melA_b4119	12.1349	3.60109
MG1655_yedU_b1967	11.8858	3.57116
MG1655_ytfJ_b4216	11.6034	3.53648
CFT073_c5221	11.4859	3.5218
MG1655_glpK_b3926	11.4798	3.52102
MG1655_fruK_b2168	11.2994	3.49817
MG1655_yedF_b1930	11.0987	3.47232
CFT073_yahO_c0449	11.0212	3.4622
MG1655_yfiQ_b2584	10.8928	3.44531
IG_348797_349235-f	10.6434	3.41189
MG1655_b2146	10.5349	3.3971
EDL933_Z2296	10.472	3.38846
MG1655_b2659	10.4408	3.38416
MG1655_ybeL_b0643	10.0955	3.33564
MG1655_yeiA_b2147	10.0655	3.33134
IG_2175231_2175531-r	9.68123	3.27519
MG1655_ygiW_b3024	9.67422	3.27414
MG1655_atoS_b2219	9.65929	3.27192
MG1655_b1836	9.64456	3.26971
MG1655_prpD_b0334	9.56054	3.25709
IG_1905616_1906284-r	9.48597	3.2458
MG1655_b0221	9.34415	3.22406
MG1655_b1442	9.25858	3.21079
MG1655_cysI_b2763	9.23817	3.20761
MG1655_malE_b4034	9.16647	3.19637
MG1655_b1955	9.03241	3.17511
MG1655_sdhB_b0724	8.97287	3.16557
MG1655_ryeC_b4436	8.86601	3.14828
MG1655_rbsB_b3751	8.85828	3.14703
MG1655_b1953	8.71218	3.12303
MG1655_sucC_b0728	8.56808	3.09897
MG1655_IS061_b4426	8.55831	3.09733
MG1655_sucD_b0729	8.5278	3.09217
MG1655_b2341	8.52181	3.09116
MG1655_yedE_b1929	8.42674	3.07498
CFT073_c2147	8.39575	3.06966
MG1655_ansB_b2957	8.37439	3.06598
CFT073_c1141	8.21233	3.03779
MG1655_ybdQ_b0607	8.04031	3.00725
CFT073_yeaH_c2189	7.92388	2.98621
MG1655_narK_b1223	7.90283	2.98237
MG1655_sbmC_b2009	7.62009	2.92981
MG1655_gltA_b0720	7.51087	2.90898
MG1655_cysC_b2750	7.45506	2.89822
EDL933_cysN_Z4059	7.42506	2.8924
MG1655_gatB_b2093	7.40243	2.888
MG1655_ykgE_b0306	7.38967	2.88551
MG1655_ycdF_b1005	7.35688	2.87909
MG1655_b2997	7.30168	2.86823
MG1655_uxaC_b3092	7.2801	2.86396
IG_3637351_3637740-r	7.24834	2.85765
MG1655_b2343	7.18083	2.84415
MG1655_ykgF_b0307	7.1019	2.8282
CFT073_hdhA_c2011	6.99572	2.80647
MG1655_b1441	6.98913	2.80511
MG1655_yjcH_b4068	6.96475	2.80007
MG1655_yeaT_b1799	6.89739	2.78605
CFT073_c3873	6.86581	2.77943
MG1655_yhiO_b3494	6.85982	2.77817
MG1655_sucA_b0726	6.85465	2.77708
MG1655_ytfQ_b4227	6.83071	2.77203
MG1655_putA_b1014	6.73055	2.75073
MG1655_nuoI_b2281	6.72856	2.7503
MG1655_nuoH_b2282	6.71865	2.74817
MG1655_fucO_b2799	6.70819	2.74592
EDL933_lacA_Z0438	6.70441	2.74511
MG1655_hypB_b2727	6.66548	2.73671
IG_847228_847630-r	6.66105	2.73575
MG1655_sdhA_b0723	6.65158	2.7337
MG1655_b0030	6.63714	2.73056
MG1655_gabT_b2662	6.63317	2.7297
MG1655_mglA_b2149	6.60685	2.72396
MG1655_nuoM_b2277	6.5773	2.71749
MG1655_fumA_b1612	6.52127	2.70515
SAKAI_ECs5443	6.3978	2.67757
MG1655_fucP_b2801	6.36634	2.67046
MG1655_nuoG_b2283	6.33463	2.66326
MG1655_sucB_b0727	6.32941	2.66207
MG1655_fucR_b2805	6.27279	2.64911
MG1655_rimL_b1427	6.25499	2.64501
MG1655_yohC_b2135	6.21849	2.63656
MG1655_b0651	6.20102	2.63251
MG1655_nuoJ_b2280	6.16665	2.62449
IG_761963_762236-f	6.1644	2.62396
MG1655_gatZ_b2095	6.14432	2.61925
MG1655_gatA_b2094	6.1251	2.61473
MG1655_blc_b4149	6.09679	2.60805
MG1655_rygA_b4444	6.08775	2.60591
EDL933_Z2297	6.07083	2.60189
MG1655_nuoK_b2279	6.00185	2.58541
MG1655_nuoL_b2278	5.97011	2.57776
MG1655_nuoE_b2285	5.90011	2.56074
IG_1067372_1067733-f	5.89377	2.55919
IG_3119296_3119649-r	5.8413	2.54629
MG1655_dgoT_b3691	5.84023	2.54602
MG1655_nuoF_b2284	5.83546	2.54485
MG1655_yjjM_b4357	5.75063	2.52372
MG1655_ygeV_b2869	5.74992	2.52354
MG1655_yeiN_b2165	5.72355	2.51691
IG_761963_762236-r	5.72294	2.51676
MG1655_cysN_b2751	5.6957	2.50987
MG1655_aphA_b4055	5.66345	2.50168
MG1655_rbsA_b3749	5.65624	2.49984
MG1655_ecnB_b4411	5.64535	2.49706
MG1655_rbsC_b3750	5.62614	2.49215
MG1655_cysJ_b2764	5.60686	2.48719
MG1655_b0725	5.59066	2.48302
MG1655_lamB_b4036	5.56571	2.47657
MG1655_rygB_b4445	5.53992	2.46986
MG1655_yahN_b0328	5.53465	2.46849
MG1655_cysA_b2422	5.47535	2.45295
MG1655_mtr_b3161	5.45837	2.44847
MG1655_b2463	5.42862	2.44059
MG1655_mdh_b3236	5.38335	2.42851
MG1655_ygjR_b3087	5.38033	2.42769
MG1655_nuoC_b2286	5.35599	2.42115
MG1655_tdcB_b3117	5.34532	2.41828
MG1655_gatY_b2096	5.28602	2.40218
MG1655_ygaM_b2672	5.24439	2.39078
MG1655_prpB_b0331	5.23315	2.38768
MG1655_ydbC_b1406	5.22986	2.38677
MG1655_ymfE_b1138	5.22182	2.38455
MG1655_ybaW_b0443	5.22084	2.38428
MG1655_yqeF_b2844	5.21756	2.38338
MG1655_yhiH_b3486	5.19627	2.37748
IG_1515027_1515337-r	5.18554	2.37449
MG1655_ydaA_b1333	5.16577	2.36898
MG1655_b2080	5.11944	2.35599
MG1655_ybhQ_b0791	5.11066	2.35351
MG1655_melR_b4118	5.10771	2.35268
MG1655_b1724	5.0603	2.33922
MG1655_frdC_b4152	5.04991	2.33626
MG1655_b2191	5.04726	2.3355
MG1655_adhE_b1241	5.0101	2.32484
MG1655_yhiP_b3496	5.00303	2.3228
MG1655_glnH_b0811	5.00297	2.32278
MG1655_prpE_b0335	4.96691	2.31235
SAKAI_ECs2304	4.96559	2.31197
MG1655_dps_b0812	4.94173	2.30502
MG1655_xylG_b3567	4.91618	2.29754
MG1655_nirC_b3367	4.90606	2.29457
MG1655_nuoN_b2276	4.89985	2.29274
MG1655_aceB_b4014	4.84945	2.27782
MG1655_dctA_b3528	4.81309	2.26696
MG1655_nuoA_b2288	4.81266	2.26684
IG_3636772_3637014-r	4.78063	2.2572
MG1655_dcuA_b4138	4.75443	2.24927
CFT073_uxaA_c3849	4.74911	2.24766
CFT073_c0550	4.72638	2.24074
MG1655_rbsD_b3748	4.72218	2.23945
MG1655_frdA_b4154	4.7139	2.23692
MG1655_frdB_b4153	4.70081	2.23291
MG1655_b1745	4.70032	2.23276
MG1655_rhaS_b3905	4.69267	2.23041
MG1655_ygfJ_b2877	4.66911	2.22315
MG1655_rpsV_b1480	4.65706	2.21942
MG1655_yafM_b0228	4.65168	2.21775
MG1655_hokB_b4428	4.63626	2.21296
MG1655_b2899	4.62273	2.20875
CFT073_ygaF_c3208	4.60185	2.20221
MG1655_yecI_b1902	4.60082	2.20189
MG1655_yeiQ_b2172	4.5852	2.19698
MG1655_hcaR_b2537	4.58046	2.19549
MG1655_grxB_b1064	4.57524	2.19385
CFT073_ydcV_c1867	4.55554	2.18762
MG1655_b1498	4.54964	2.18575
MG1655_nuoB_b2287	4.54737	2.18503
IG_2529254_2529482-r	4.54225	2.18341
MG1655_malG_b4032	4.53827	2.18214
MG1655_frdD_b4151	4.52452	2.17776
CFT073_c2785	4.50615	2.17189
MG1655_glpD_b3426	4.49512	2.16836
MG1655_yfcG_b2302	4.47802	2.16286
MG1655_ykgG_b0308	4.47395	2.16155
MG1655_amyA_b1927	4.43919	2.1503
MG1655_pepE_b4021	4.43748	2.14974
MG1655_yjfN_b4188	4.43215	2.14801
CFT073_putA_c1151	4.38123	2.13134
MG1655_fruR_b0080	4.38084	2.13121
MG1655_yfaH_b2238	4.35742	2.12347
MG1655_yjhI_b4299	4.33718	2.11676
MG1655_yhhJ_b3485	4.32866	2.11392
MG1655_ryeA_b4432	4.32244	2.11185
IG_815871_816266-r	4.30574	2.10626
CFT073_c2371	4.30567	2.10624
MG1655_yjdI_b4126	4.28018	2.09767
MG1655_yncB_b1449	4.26641	2.09302
EDL933_yajO_Z0522	4.25368	2.08871
MG1655_glgC_b3430	4.25057	2.08766
CFT073_dmsA_c1031	4.24608	2.08613
MG1655_yahK_b0325	4.23292	2.08165
MG1655_agaV_b3133	4.2186	2.07676
IG_769835_770677-r	4.21457	2.07538
IG_2234521_2234762-f	4.18845	2.06642
MG1655_b1668	4.16165	2.05716
IG_2403093_2403722-f	4.14011	2.04967
SAKAI_ECs3387	4.13896	2.04927
MG1655_b0655	4.12564	2.04462
EDL933_nuoG_Z3542	4.11034	2.03926
MG1655_b1964	4.1088	2.03872
MG1655_b3000	4.08964	2.03197
MG1655_fadB_b3846	4.07775	2.02777
MG1655_cydA_b0733	4.07461	2.02666
MG1655_araF_b1901	4.07197	2.02573
MG1655_yjhH_b4298	4.06762	2.02419
MG1655_bolA_b0435	4.05666	2.02029
MG1655_b0830	4.05053	2.01811
MG1655_ybgA_b0707	4.04866	2.01745
MG1655_ucpA_b2426	4.03117	2.0112
CFT073_adhP_c1911	4.01897	2.00683
CFT073_c1111	4.00445	2.0016
MG1655_rygC_b4446	3.99962	1.99986
CFT073_c5008	3.98403	1.99423
MG1655_clpB_b2592	3.95326	1.98304
CFT073_mtlA_c4416	3.95309	1.98298
MG1655_rbsK_b3752	3.93472	1.97626
MG1655_gst_b1635	3.92633	1.97318
MG1655_yjdJ_b4127	3.91786	1.97007
MG1655_hybA_b2996	3.90892	1.96677
MG1655_prpC_b0333	3.90597	1.96568
EDL933_Z3242	3.89521	1.9617
MG1655_uxaB_b1521	3.89349	1.96106
MG1655_araC_b0064	3.88487	1.95787
MG1655_csrB_b4408	3.85595	1.94709
MG1655_phnB_b4107	3.85578	1.94702
MG1655_melB_b4120	3.84391	1.94258
MG1655_fliC_b1923	3.84053	1.94131
MG1655_glgA_b3429	3.82401	1.93508
MG1655_mokB_b1420	3.81778	1.93273
MG1655_b2809	3.80685	1.9286
MG1655_cbpA_b1000	3.80053	1.9262
MG1655_pfkB_b1723	3.79158	1.9228
MG1655_yaiB_b0382	3.76962	1.91442
MG1655_ydeW_b1512	3.76538	1.91279
MG1655_acnA_b1276	3.76081	1.91104
MG1655_b3020	3.73919	1.90273
MG1655_msyB_b1051	3.73387	1.90067
CFT073_c0686	3.71761	1.89437
IG_1956985_1957303-r	3.70138	1.88806
MG1655_yjbJ_b4045	3.69716	1.88642
MG1655_b0380	3.69641	1.88612
MG1655_tktB_b2465	3.69071	1.8839
IG_2588729_2589266-r	3.68565	1.88192
MG1655_yecG_b1895	3.66387	1.87337
MG1655_ybfA_b0699	3.6599	1.87181
MG1655_gldA_b3945	3.63999	1.86393
MG1655_narI_b1227	3.63948	1.86373
MG1655_ygaU_b2665	3.62242	1.85695
MG1655_pepT_b1127	3.61632	1.85452
MG1655_hypC_b2728	3.59775	1.84709
IG_1294422_1294668-r	3.58252	1.84098
MG1655_fic_b3361	3.58182	1.84069
MG1655_yfbS_b2292	3.56083	1.83221
EDL933_Z2251	3.55369	1.82932
CFT073_c3433	3.54278	1.82488
MG1655_yccD_b0999	3.54206	1.82459
MG1655_b2670	3.53753	1.82274
MG1655_hipB_b1508	3.51854	1.81498
MG1655_bfr_b3336	3.51217	1.81236
MG1655_treB_b4240	3.50661	1.81008
IG_3381904_3382337-r	3.50581	1.80975
CFT073_c4294	3.48763	1.80225
EDL933_treA_Z1968	3.46536	1.79301
MG1655_yfeC_b2398	3.45838	1.7901
MG1655_dadX_b1190	3.44251	1.78346
MG1655_feoA_b3408	3.42293	1.77523
MG1655_b2097	3.41499	1.77188
MG1655_malF_b4033	3.41283	1.77097
MG1655_yjgI_b4249	3.40794	1.7689
CFT073_c1825	3.40006	1.76556
MG1655_yeaD_b1780	3.39656	1.76407
MG1655_xylH_b3568	3.39061	1.76154
MG1655_osmE_b1739	3.38895	1.76084
IG_1080037_1080569-f	3.38373	1.75861
MG1655_yeeD_b2012	3.38299	1.7583
MG1655_b1398	3.37907	1.75663
MG1655_b1810	3.3772	1.75583
IG_2576398_2576685-r	3.37016	1.75282
MG1655_glgX_b3431	3.36211	1.74937
MG1655_b0831	3.35938	1.7482
MG1655_yjbQ_b4056	3.35498	1.7463
MG1655_cpdB_b4213	3.3518	1.74494
MG1655_otsA_b1896	3.35129	1.74472
IG_1297345_1297820-r	3.34576	1.74233
MG1655_yeaA_b1778	3.34488	1.74196
MG1655_dadA_b1189	3.3426	1.74097
MG1655_b1519	3.33548	1.73789
MG1655_ybhB_b0773	3.33188	1.73633
MG1655_putP_b1015	3.32902	1.7351
MG1655_fucA_b2800	3.3255	1.73357
MG1655_feoB_b3409	3.32492	1.73332
MG1655_pckA_b3403	3.32113	1.73167
CFT073_yjfF_c5328	3.31024	1.72694
MG1655_yiiT_b3923	3.30784	1.72589
IG_1239173_1239557-f	3.2594	1.70461
MG1655_katE_b1732	3.25882	1.70435
MG1655_glk_b2388	3.25611	1.70315
IG_3043922_3044187-r	3.25298	1.70176
IG_1668977_1669372-r	3.24451	1.698
MG1655_ychN_b1219	3.24001	1.696
EDL933_yehV_Z3376	3.23225	1.69254
MG1655_yehT_b2125	3.22085	1.68744
MG1655_ytfK_b4217	3.21761	1.68599
IG_2901397_2902768-r	3.21481	1.68474
MG1655_talC_b3946	3.2129	1.68388
IG_831460_831690-r	3.19776	1.67706
IG_3705335_3706244-r	3.19247	1.67467
MG1655_yiiM_b3910	3.18567	1.6716
MG1655_yjhG_b4297	3.17567	1.66706
MG1655_relB_b1564	3.15242	1.65646
MG1655_yiiS_b3922	3.14837	1.65461
MG1655_gcvH_b2904	3.14286	1.65208
CFT073_c0813	3.1335	1.64777
MG1655_sdhD_b0722	3.13134	1.64678
MG1655_srlA_b2702	3.12862	1.64553
MG1655_glpX_b3925	3.12552	1.6441
MG1655_yjhC_b4280	3.12106	1.64204
CFT073_c2913	3.12084	1.64193
MG1655_b1428	3.12021	1.64164
MG1655_lysU_b4129	3.11216	1.63792
MG1655_yaeH_b0163	3.09819	1.63143
IG_248135_248357-f	3.09533	1.63009
EDL933_uidA_1_Z2621	3.09399	1.62947
MG1655_glgP_b3428	3.08035	1.6231
MG1655_b3113	3.07809	1.62203
MG1655_relE_b1563	3.07745	1.62174
MG1655_hokC_b4412	3.07474	1.62046
IG_320306_320831-f	3.06659	1.61663
MG1655_ybaS_b0485	3.06388	1.61536
MG1655_yiaG_b3555	3.05507	1.6112
MG1655_mhpR_b0346	3.05043	1.60901
MG1655_otsB_b1897	3.04611	1.60697
EDL933_prpE_Z0430	3.04358	1.60577
MG1655_yjhP_b4306	3.03702	1.60266
CFT073_c2757	3.03518	1.60178
MG1655_nupG_b2964	3.01783	1.59351
MG1655_nanT_b3224	3.01283	1.59112
MG1655_treC_b4239	3.01236	1.59089
CFT073_yhcH_c3975	3.0123	1.59087
MG1655_gcvP_b2903	3.00444	1.58709
MG1655_gabD_b2661	3.00257	1.5862
MG1655_kduI_b2843	2.99134	1.58079
MG1655_b1757	2.98429	1.57739
MG1655_yagE_b0268	2.98315	1.57684
MG1655_yecH_b1906	2.98262	1.57658
CFT073_hycI_c3277	2.97294	1.57189
MG1655_sodC_b1646	2.95329	1.56232
MG1655_yeeE_b2013	2.94389	1.55773
MG1655_b0832	2.91403	1.54302
MG1655_erfK_b1990	2.90715	1.53961
CFT073_erfK_c2476	2.88963	1.53089
MG1655_xylE_b4031	2.88028	1.52621
MG1655_ybhP_b0790	2.87514	1.52363
MG1655_yfiA_b2597	2.86487	1.51847
MG1655_elaB_b2266	2.86093	1.51649
MG1655_yehU_b2126	2.85433	1.51315
MG1655_fliY_b1920	2.85284	1.5124
MG1655_chpS_b4224	2.84837	1.51014
MG1655_ygdH_b2795	2.84067	1.50623
EDL933_Z0667	2.81987	1.49563
MG1655_yeaQ_b1795	2.81593	1.49361
MG1655_ygbI_b2735	2.80389	1.48743
MG1655_b2377	2.79431	1.48249
MG1655_b1667	2.79275	1.48169
MG1655_agaW_b3134	2.79016	1.48035
MG1655_gabP_b2663	2.78771	1.47908
MG1655_yqjD_b3098	2.78247	1.47636
CFT073_c5343	2.74986	1.45936
MG1655_chpB_b4225	2.73845	1.45336
MG1655_b1837	2.73764	1.45293
EDL933_hipA_Z2197	2.73192	1.44992
MG1655_aidB_b4187	2.72637	1.44698
IG_1819644_1819941-r	2.7255	1.44652
MG1655_b2867	2.72522	1.44637
MG1655_aceK_b4016	2.72477	1.44613
MG1655_hypD_b2729	2.72137	1.44433
MG1655_b3032	2.71901	1.44308
MG1655_focA_b0904	2.71619	1.44158
MG1655_yjhQ_b4307	2.71587	1.44141
MG1655_yfeT_b2427	2.71507	1.44099
MG1655_cfa_b1661	2.71059	1.43861
IG_316394_316949-f	2.70974	1.43815
MG1655_yajO_b0419	2.70766	1.43705
MG1655_ycaP_b0906	2.7074	1.43691
MG1655_sfsA_b0146	2.70141	1.43371
MG1655_ycjX_b1321	2.69419	1.42985
CFT073_c4846	2.68972	1.42746
MG1655_kduD_b2842	2.68744	1.42623
MG1655_ydhO_b1655	2.68681	1.4259
MG1655_yagH_b0271	2.68324	1.42398
MG1655_sgcX_b4305	2.67998	1.42222
MG1655_yhbT_b3157	2.67668	1.42045
MG1655_lrhA_b2289	2.67565	1.41989
MG1655_ybbJ_b0488	2.66727	1.41537
MG1655_ompC_b2215	2.66722	1.41534
MG1655_uxuB_b4323	2.66234	1.4127
MG1655_dmsB_b0895	2.65783	1.41025
MG1655_yneB_b1517	2.65723	1.40992
CFT073_yibI_c4415	2.64639	1.40403
IG_2541549_2541851-r	2.64396	1.4027
CFT073_c0797	2.64101	1.40109
MG1655_nrdD_b4238	2.64035	1.40073
IG_3679571_3679790-r	2.62749	1.39369
MG1655_ybdK_b0581	2.62402	1.39178
MG1655_ryhA_b4450	2.61638	1.38757
MG1655_yhjD_b3522	2.61547	1.38707
MG1655_pmrD_b2259	2.61425	1.38639
MG1655_b1777	2.61098	1.38459
MG1655_yjgB_b4269	2.6057	1.38167
MG1655_b2989	2.5983	1.37757
MG1655_rbsR_b3753	2.59801	1.37741
MG1655_yjbR_b4057	2.59786	1.37732
EDL933_prpR_Z0426	2.5944	1.3754
MG1655_mgsA_b0963	2.58796	1.37182
MG1655_cysU_b2424	2.58628	1.37088
MG1655_oppA_b1243	2.57459	1.36435
MG1655_fdoG_b3894	2.56169	1.3571
MG1655_b1045	2.55512	1.35339
MG1655_ygjF_b3068	2.53528	1.34215
MG1655_uxuA_b4322	2.53308	1.34089
MG1655_b1399	2.52727	1.33758
MG1655_exuR_b3094	2.52513	1.33636
MG1655_cysK_b2414	2.52363	1.3355
MG1655_b1518	2.52316	1.33523
MG1655_pntB_b1602	2.51698	1.33169
MG1655_garD_b3128	2.51394	1.32995
MG1655_fucK_b2803	2.4941	1.31852
MG1655_yceH_b1067	2.49401	1.31847
MG1655_menG_b3929	2.49128	1.31688
MG1655_pykA_b1854	2.491	1.31672
CFT073_c5458	2.48262	1.31186
MG1655_yhiI_b3487	2.46438	1.30123
MG1655_tdcC_b3116	2.46261	1.30019
MG1655_osmC_b1482	2.45894	1.29804
MG1655_sgcC_b4304	2.45819	1.2976
MG1655_cysQ_b4214	2.45562	1.29609
MG1655_dppA_b3544	2.45303	1.29456
MG1655_menD_b2264	2.44776	1.29146
IG_2468483_2468780-r	2.4423	1.28824
MG1655_b1957	2.44037	1.2871
EDL933_ybbK_Z0642	2.43953	1.2866
MG1655_cof_b0446	2.43399	1.28332
MG1655_fadD_b1805	2.42813	1.27984
MG1655_gcvT_b2905	2.42588	1.27851
MG1655_yqiB_b3033	2.42459	1.27774
MG1655_trpL_b1265	2.42309	1.27685
MG1655_exuT_b3093	2.42233	1.27639
MG1655_yjgF_b4243	2.41964	1.27479
MG1655_poxB_b0871	2.41698	1.2732
MG1655_yjbC_b4022	2.41608	1.27267
IG_1407058_1407534-f	2.40741	1.26748
MG1655_yhfG_b3362	2.406	1.26663
MG1655_mviM_b1068	2.40475	1.26588
IG_2087151_2087483-f	2.40152	1.26395
IG_70049_70386-f	2.398	1.26183
MG1655_katG_b3942	2.39491	1.25997
MG1655_b1593	2.39432	1.25961
IG_2763175_2763533-r	2.387	1.2552
MG1655_pntA_b1603	2.38613	1.25467
MG1655_uidR_b1618	2.38232	1.25236
MG1655_ybeZ_b0660	2.38156	1.25191
CFT073_c3486	2.37532	1.24812
MG1655_b4140	2.37345	1.24699
MG1655_b3100	2.37285	1.24662
CFT073_c1051	2.36569	1.24226
SAKAI_ECs5391	2.36492	1.24179
MG1655_b0753	2.36474	1.24168
MG1655_yidF_b3674	2.36075	1.23925
MG1655_actP_b4067	2.35798	1.23755
MG1655_cdd_b2143	2.35588	1.23627
MG1655_ilvN_b3670	2.35447	1.2354
IG_2276258_2276589-r	2.3543	1.2353
EDL933_srlE_1_Z4007	2.35258	1.23424
CFT073_c4431	2.35257	1.23424
MG1655_b3292	2.34676	1.23067
MG1655_yjiT_b4342	2.34053	1.22684
MG1655_cysW_b2423	2.33977	1.22637
MG1655_csrC_b4457	2.33876	1.22574
MG1655_hmpA_b2552	2.33205	1.2216
MG1655_ytfR_b4228	2.32368	1.21641
MG1655_yebK_b1853	2.32311	1.21606
MG1655_phrB_b0708	2.31341	1.21002
SAKAI_ECs3179	2.31304	1.20979
CFT073_tktB_c2990	2.31191	1.20909
EDL933_srlE_2_Z4009	2.31067	1.20831
MG1655_micF_b4439	2.30684	1.20591
MG1655_b0261	2.30621	1.20553
MG1655_yjcO_b4078	2.30564	1.20516
MG1655_ushA_b0480	2.30441	1.2044
MG1655_artI_b0863	2.30428	1.20431
MG1655_ycbW_b0946	2.3036	1.20389
MG1655_srlD_b2705	2.30289	1.20345
MG1655_yadI_b0129	2.29537	1.19873
MG1655_cydB_b0734	2.29451	1.19819
MG1655_ybaT_b0486	2.29392	1.19782
MG1655_ryjA_b4459	2.28924	1.19487
MG1655_dsdC_b2364	2.28418	1.19168
MG1655_b0162	2.28414	1.19165
MG1655_b0866	2.28398	1.19155
MG1655_b1341	2.27737	1.18737
MG1655_qor_b4051	2.27363	1.185
MG1655_slp_b3506	2.2709	1.18326
MG1655_b1400	2.26488	1.17943
MG1655_ygfF_b2902	2.26061	1.17671
MG1655_sohA_b3129	2.26014	1.17641
MG1655_yqjE_b3099	2.25819	1.17517
MG1655_dld_b2133	2.25781	1.17493
CFT073_tyrR_c1795	2.25485	1.17303
MG1655_glgB_b3432	2.25057	1.17029
MG1655_ssrS_b2911	2.25037	1.17016
MG1655_b1770	2.25036	1.17016
MG1655_uspA_b3495	2.24219	1.16491
MG1655_yhbS_b3156	2.23544	1.16056
EDL933_ilvB_Z5165	2.23126	1.15786
MG1655_glcC_b2980	2.2281	1.15581
IG_815871_816266-f	2.22514	1.15389
MG1655_yjgH_b4248	2.22311	1.15258
MG1655_yceF_b1087	2.22282	1.15239
MG1655_talA_b2464	2.21906	1.14995
MG1655_nanA_b3225	2.21879	1.14977
MG1655_b0867	2.21561	1.1477
MG1655_b0795	2.21555	1.14766
MG1655_yacL_b0119	2.20519	1.14091
EDL933_pflB_Z1248	2.20475	1.14061
MG1655_rimJ_b1066	2.19913	1.13694
MG1655_yibH_b3597	2.198	1.13619
MG1655_b2195	2.19525	1.13439
CFT073_c3820	2.19506	1.13426
MG1655_b1971	2.19502	1.13424
EDL933_Z5401	2.19039	1.13119
MG1655_ybeY_b0659	2.18348	1.12663
MG1655_yhjG_b3524	2.18038	1.12458
CFT073_c4288	2.17804	1.12303
MG1655_trs5_1_b0259	2.17531	1.12122
IG_268188_268512-r	2.17498	1.12101
MG1655_yoaG_b1796	2.17381	1.12023
IG_1739147_1739436-f	2.16988	1.11762
MG1655_ycjF_b1322	2.16934	1.11726
MG1655_pgsA_b1912	2.16781	1.11624
EDL933_trpE_2_Z2547	2.16359	1.11342
MG1655_yghB_b3009	2.1608	1.11157
MG1655_ybiC_b0801	2.15376	1.10685
MG1655_b1965	2.15166	1.10545
MG1655_ybiK_b0828	2.1493	1.10387
MG1655_b3694	2.14859	1.10339
IG_1298469_1299205-r	2.14738	1.10258
MG1655_cysM_b2421	2.13986	1.09751
MG1655_rob_b4396	2.13582	1.09479
MG1655_msrA_b4219	2.13215	1.09231
MG1655_tsx_b0411	2.13137	1.09178
MG1655_b2790	2.1288	1.09004
IG_3628233_3628597-r	2.128	1.0895
MG1655_b1431	2.12786	1.08941
IG_279100_279608-r	2.12301	1.08611
MG1655_dicF_b1574	2.12243	1.08572
FPLTRAID-traD	2.11958	1.08378
MG1655_spr_b2175	2.11839	1.08297
EDL933_yeaJ_Z2826	2.11572	1.08115
SAKAI_ECs3305	2.11448	1.0803
MG1655_rpoS_b2741	2.11121	1.07807
IG_631223_631611-r	2.10952	1.07691
MG1655_pflA_b0902	2.1093	1.07676
MG1655_b0829	2.1082	1.07601
IG_3637351_3637740-f	2.10181	1.07163
MG1655_fucU_b2804	2.10125	1.07125
MG1655_yeiG_b2154	2.10051	1.07074
CFT073_c2681	2.09912	1.06979
MG1655_yeiM_b2164	2.0969	1.06826
MG1655_ydjY_b1751	2.09532	1.06717
MG1655_b1438	2.09318	1.0657
CFT073_c5312	2.0923	1.06509
MG1655_araG_b1900	2.09018	1.06363
MG1655_ycbB_b0925	2.08959	1.06322
MG1655_yidW_b3695	2.08671	1.06123
IG_2424809_2425028-r	2.08574	1.06056
IG_89033_89633-f	2.08094	1.05724
MG1655_rydB_b4430	2.07813	1.05529
MG1655_ftsI_b0084	2.07534	1.05335
MG1655_icdA_b1136	2.06969	1.04941
MG1655_mtlR_b3601	2.06804	1.04826
IG_289530_289872-r	2.06648	1.04718
MG1655_b1824	2.065	1.04614
MG1655_ycgK_b1178	2.06468	1.04592
MG1655_yeeY_b2015	2.05912	1.04203
MG1655_mtlD_b3600	2.05845	1.04156
CFT073_c2837	2.05644	1.04015
FPLTRAID-trbH	2.05363	1.03817
MG1655_pgk_b2926	2.05294	1.03769
MG1655_epd_b2927	2.05071	1.03613
MG1655_alkB_b2212	2.05064	1.03607
IG_1675928_1676450-r	2.05063	1.03607
MG1655_b1339	2.04001	1.02857
MG1655_ydeI_b1536	2.03675	1.02627
EDL933_Z1052	2.03668	1.02622
MG1655_trpA_b1260	2.03632	1.02596
IG_3069265_3069478-r	2.03243	1.0232
CFT073_yidQ_c4608	2.03121	1.02234
MG1655_narL_b1221	2.02937	1.02103
MG1655_ymgE_b1195	2.02815	1.02016
MG1655_menB_b2262	2.02765	1.01981
MG1655_ybjP_b0865	2.0253	1.01814
IG_902958_903174-r	2.02139	1.01535
IG_1860454_1860794-f	2.02108	1.01512
MG1655_tdcE_b3114	2.01806	1.01297
MG1655_garR_b3125	2.01764	1.01267
MG1655_ycfP_b1108	2.01741	1.01251
EDL933_kdpA_Z0845	2.0155	1.01113
MG1655_ivbL_b3672	2.01406	1.01011
MG1655_sdhC_b0721	2.01388	1.00997
MG1655_yefM_b2017	2.01306	1.00939
MG1655_ydeV_b1511	2.00974	1.00701
MG1655_cchA_b2457	2.00955	1.00687
IG_3709637_3709864-r	2.0083	1.00598
MG1655_srlB_b2704	2.00616	1.00444
MG1655_yieN_b3746	2.0058	1.00418
Significantly downregulated genes
MG1655_yfgB_b2517	0.499827	-1.0005
MG1655_pitA_b3493	0.499529	-1.00136
MG1655_b3470	0.499256	-1.00215
CFT073_c4743	0.499148	-1.00246
MG1655_yheL_b3343	0.498911	-1.00314
MG1655_yejL_b2187	0.498684	-1.0038
MG1655_yhjJ_b3527	0.498563	-1.00415
MG1655_betB_b0312	0.497846	-1.00623
MG1655_rpsI_b3230	0.497724	-1.00658
MG1655_glpE_b3425	0.497714	-1.00661
MG1655_b1520	0.497334	-1.00771
MG1655_b4371	0.497296	-1.00782
MG1655_betT_b0314	0.496944	-1.00884
IG_3576358_3576580-r	0.496578	-1.00991
MG1655_trxB_b0888	0.496477	-1.0102
MG1655_yihA_b3865	0.496446	-1.01029
MG1655_wecB_b3786	0.495161	-1.01403
MG1655_holA_b0640	0.494994	-1.01452
MG1655_deoB_b4383	0.494565	-1.01577
MG1655_tonB_b1252	0.493868	-1.0178
MG1655_tyrB_b4054	0.493695	-1.01831
IG_3575186_3575415-r	0.492869	-1.02072
MG1655_rimI_b4373	0.492658	-1.02134
MG1655_yibF_b3592	0.492025	-1.0232
MG1655_rdlC_b4424	0.49176	-1.02398
MG1655_pheS_b1714	0.491686	-1.02419
MG1655_ybhC_b0772	0.491458	-1.02486
MG1655_map_b0168	0.491195	-1.02563
MG1655_phoB_b0399	0.49101	-1.02618
MG1655_ydhA_b1639	0.490588	-1.02742
MG1655_aroL_b0388	0.490275	-1.02834
MG1655_argB_b3959	0.490241	-1.02844
MG1655_rpoA_b3295	0.490171	-1.02864
MG1655_b1822	0.490088	-1.02889
IG_2317849_2318062-r	0.490045	-1.02901
MG1655_rdlB_b4422	0.489987	-1.02918
MG1655_b2608	0.489444	-1.03078
MG1655_yedJ_b1962	0.489328	-1.03113
MG1655_yceA_b1055	0.489164	-1.03161
MG1655_b1627	0.489101	-1.0318
MG1655_yqhD_b3011	0.488279	-1.03422
MG1655_nfnB_b0578	0.487999	-1.03505
MG1655_yhaJ_b3105	0.487941	-1.03522
MG1655_yjbO_b4050	0.486772	-1.03868
MG1655_b2060	0.486724	-1.03882
CFT073_ybcI_c0643	0.486539	-1.03937
MG1655_tsf_b0170	0.486329	-1.03999
MG1655_ffs_b0455	0.486015	-1.04093
IG_1644762_1645197-r	0.485945	-1.04114
MG1655_pspD_b1307	0.485883	-1.04132
MG1655_lipA_b0628	0.485675	-1.04194
MG1655_pyrC_b1062	0.48501	-1.04391
MG1655_b1200	0.484943	-1.04411
MG1655_phoU_b3724	0.484754	-1.04467
MG1655_trmD_b2607	0.484537	-1.04532
EDL933_Z4999	0.483759	-1.04764
IG_3589957_3590354-f	0.483618	-1.04806
MG1655_glpR_b3423	0.483468	-1.04851
CFT073_c3759	0.483163	-1.04942
MG1655_dam_b3387	0.48199	-1.05293
MG1655_b2350	0.481662	-1.05391
CFT073_ahpF_c0695	0.480791	-1.05652
MG1655_rplM_b3231	0.479781	-1.05955
MG1655_b2250	0.479711	-1.05976
MG1655_rcsC_b2218	0.47957	-1.06019
MG1655_rho_b3783	0.479177	-1.06137
CFT073_c4090	0.478984	-1.06195
MG1655_b2974	0.478823	-1.06244
MG1655_ygaP_b2668	0.478657	-1.06294
MG1655_pspB_b1305	0.478466	-1.06351
MG1655_yebU_b1835	0.478218	-1.06426
IG_1049754_1050185-r	0.478062	-1.06473
CFT073_c5233	0.477941	-1.0651
MG1655_rplD_b3319	0.476392	-1.06978
MG1655_ybjX_b0877	0.476158	-1.07049
MG1655_b1731	0.474387	-1.07586
MG1655_gcvA_b2808	0.474159	-1.07656
MG1655_ygiR_b3016	0.474065	-1.07684
MG1655_tdk_b1238	0.473627	-1.07818
MG1655_b3840	0.473074	-1.07986
MG1655_ycfR_b1112	0.472897	-1.0804
MG1655_ompX_b0814	0.470878	-1.08657
MG1655_b1086	0.469044	-1.09221
MG1655_yhiQ_b3497	0.468296	-1.09451
MG1655_emrA_b2685	0.468215	-1.09476
MG1655_ycaO_b0905	0.467926	-1.09565
IG_344216_344597-f	0.467738	-1.09623
MG1655_aroP_b0112	0.467486	-1.09701
MG1655_rplV_b3315	0.467189	-1.09792
MG1655_pheT_b1713	0.466241	-1.10085
MG1655_b2747	0.465599	-1.10284
MG1655_fkpA_b3347	0.465563	-1.10295
MG1655_dnaB_b4052	0.464215	-1.10714
CFT073_c3178	0.463854	-1.10826
MG1655_b1825	0.463523	-1.10929
MG1655_sseB_b2522	0.462511	-1.11244
MG1655_yicE_b3654	0.462266	-1.1132
IG_1932629_1932862-r	0.462036	-1.11392
MG1655_yeaL_b1789	0.461497	-1.11561
MG1655_smtA_b0921	0.460926	-1.11739
MG1655_yjeK_b4146	0.460052	-1.12013
IG_58180_58473-f	0.458778	-1.12413
MG1655_ampG_b0433	0.45762	-1.12778
MG1655_infA_b0884	0.457009	-1.1297
MG1655_yqjB_b3096	0.457003	-1.12973
MG1655_rpmA_b3185	0.456625	-1.13092
IG_418409_418814-f	0.456111	-1.13254
MG1655_yrdB_b3280	0.455283	-1.13516
MG1655_iap_b2753	0.455016	-1.13601
MG1655_trkH_b3849	0.45441	-1.13793
MG1655_yceD_b1088	0.453298	-1.14147
MG1655_codB_b0336	0.452008	-1.14558
MG1655_yaeI_b0164	0.449759	-1.15277
MG1655_gltD_b3213	0.449538	-1.15348
MG1655_rplQ_b3294	0.449075	-1.15497
MG1655_yjeA_b4155	0.448602	-1.15649
MG1655_gidA_b3741	0.448389	-1.15718
MG1655_serC_b0907	0.448275	-1.15754
MG1655_ycfT_b1115	0.447738	-1.15927
MG1655_fepD_b0590	0.447736	-1.15928
IG_1796967_1797249-r	0.447615	-1.15967
MG1655_b3913	0.447393	-1.16039
MG1655_purK_b0522	0.445976	-1.16496
EDL933_Z4950	0.445836	-1.16542
MG1655_prfC_b4375	0.445455	-1.16665
MG1655_yggN_b2958	0.444405	-1.17005
MG1655_purE_b0523	0.443678	-1.17242
MG1655_lipB_b0630	0.443543	-1.17285
MG1655_wzxC_b2046	0.443402	-1.17331
MG1655_guaC_b0104	0.443379	-1.17339
MG1655_yhbW_b3160	0.443322	-1.17357
MG1655_rpmB_b3637	0.442991	-1.17465
MG1655_hscA_b2526	0.442985	-1.17467
MG1655_yibK_b3606	0.442229	-1.17713
MG1655_yrfE_b3397	0.442146	-1.17741
MG1655_rfaC_b3621	0.441927	-1.17812
IG_1293368_1293648-f	0.441182	-1.18055
CFT073_c4703	0.439682	-1.18547
MG1655_yfiF_b2581	0.439522	-1.18599
MG1655_rnt_b1652	0.43889	-1.18807
IG_376536_376758-r	0.438611	-1.18899
IG_3402255_3403072-f	0.438378	-1.18975
MG1655_rnhA_b0214	0.438302	-1.19
MG1655_soxS_b4062	0.43794	-1.19119
EDL933_Z1878	0.437642	-1.19218
MG1655_yjbE_b4026	0.437501	-1.19264
MG1655_mrdA_b0635	0.43741	-1.19294
MG1655_yeiI_b2160	0.43738	-1.19304
MG1655_mreB_b3251	0.4371	-1.19396
EDL933_Z4949	0.43543	-1.19949
MG1655_b0459	0.434755	-1.20172
MG1655_gidB_b3740	0.434448	-1.20274
MG1655_pstB_b3725	0.43433	-1.20314
MG1655_aroE_b3281	0.434304	-1.20322
SAKAI_ECs0488	0.434146	-1.20375
MG1655_b2352	0.430829	-1.21481
IG_2753400_2753613-f	0.430666	-1.21536
MG1655_wecC_b3787	0.429119	-1.22055
IG_356679_357014-f	0.42826	-1.22344
MG1655_ygcF_b2777	0.428117	-1.22392
MG1655_accC_b3256	0.427078	-1.22743
MG1655_aceE_b0114	0.427024	-1.22761
MG1655_yrbE_b3194	0.426704	-1.22869
MG1655_yddB_b1495	0.426062	-1.23087
MG1655_serA_b2913	0.425701	-1.23209
MG1655_fdx_b2525	0.425321	-1.23338
IG_804988_805220-r	0.425087	-1.23417
MG1655_yrbF_b3195	0.425014	-1.23442
MG1655_ybjG_b0841	0.424978	-1.23454
MG1655_b3914	0.424903	-1.2348
MG1655_b1628	0.424831	-1.23504
MG1655_b1605	0.424506	-1.23614
IG_3697829_3698191-f	0.424397	-1.23651
IG_3398785_3399028-r	0.423788	-1.23859
IG_1638685_1639362-f	0.423081	-1.24099
MG1655_yadS_b0157	0.423036	-1.24115
MG1655_yicC_b3644	0.422637	-1.24251
MG1655_yibP_b3613	0.422635	-1.24252
IG_1212331_1212550-r	0.421477	-1.24647
MG1655_efp_b4147	0.421311	-1.24704
MG1655_cybC_b4236	0.421043	-1.24796
IG_3198607_3198847-f	0.420969	-1.24821
MG1655_avtA_b3572	0.419584	-1.25297
MG1655_b3004	0.418736	-1.25589
MG1655_dinI_b1061	0.418471	-1.2568
MG1655_b2972	0.417832	-1.259
MG1655_yfhJ_b2524	0.417369	-1.26061
MG1655_ybaQ_b0483	0.415741	-1.26624
MG1655_rplW_b3318	0.415556	-1.26689
CFT073_c5056	0.415244	-1.26797
MG1655_b2325	0.414907	-1.26914
MG1655_dsbA_b3860	0.414834	-1.26939
MG1655_yggB_b2924	0.414494	-1.27058
MG1655_lysC_b4024	0.413615	-1.27364
MG1655_rpsU_b3065	0.412585	-1.27724
MG1655_yhaK_b3106	0.412221	-1.27851
CFT073_yqgF_c3535	0.411839	-1.27985
MG1655_bcr_b2182	0.410814	-1.28344
MG1655_mutY_b2961	0.409514	-1.28802
MG1655_b1983	0.408531	-1.29148
MG1655_b1684	0.408467	-1.29171
CFT073_livJ_c4253	0.407864	-1.29384
MG1655_b1451	0.407698	-1.29443
MG1655_yhgI_b3414	0.407509	-1.2951
MG1655_ybeB_b0637	0.407372	-1.29558
MG1655_ychP_b1220	0.407228	-1.29609
MG1655_ubiX_b2311	0.406526	-1.29858
MG1655_yhjV_b3539	0.406359	-1.29917
MG1655_tig_b0436	0.405891	-1.30083
CFT073_yajI_c0522	0.403766	-1.30841
MG1655_pqqL_b1494	0.403759	-1.30843
MG1655_purN_b2500	0.400935	-1.31856
IG_507784_508098-f	0.400816	-1.31899
SAKAI_ECs0126	0.40055	-1.31995
MG1655_rph_b3643	0.400361	-1.32063
MG1655_ddg_b2378	0.400143	-1.32141
MG1655_yibQ_b3614	0.399217	-1.32475
CFT073_yeiB_c2687	0.39905	-1.32536
MG1655_gppA_b3779	0.39841	-1.32768
MG1655_fpr_b3924	0.39825	-1.32825
CFT073_yjbN_c5018	0.397595	-1.33063
MG1655_mioC_b3742	0.396361	-1.33511
MG1655_ybeA_b0636	0.396356	-1.33513
MG1655_wcaJ_b2047	0.396086	-1.33612
CFT073_c2930	0.395978	-1.33651
MG1655_yieG_b3714	0.395103	-1.3397
MG1655_cspI_b1552	0.394979	-1.34015
MG1655_endA_b2945	0.394974	-1.34017
MG1655_yojI_b2211	0.39475	-1.34099
MG1655_osmB_b1283	0.39367	-1.34494
MG1655_ycaQ_b0916	0.393024	-1.34731
MG1655_yliG_b0835	0.392909	-1.34773
MG1655_ybaN_b0468	0.392587	-1.34892
MG1655_yegD_b2069	0.391475	-1.35301
MG1655_yfiP_b2583	0.390653	-1.35604
MG1655_pheA_b2599	0.390502	-1.3566
IG_3192542_3192766-r	0.390148	-1.35791
MG1655_rpsJ_b3321	0.389124	-1.3617
MG1655_ppa_b4226	0.388326	-1.36466
MG1655_rplC_b3320	0.388154	-1.3653
IG_330721_331594-f	0.387949	-1.36606
MG1655_yigM_b3827	0.387863	-1.36638
MG1655_yidC_b3705	0.387432	-1.36799
IG_263232_263479-f	0.387095	-1.36924
CFT073_c0141	0.386503	-1.37145
MG1655_emrR_b2684	0.384042	-1.38066
MG1655_proV_b2677	0.383772	-1.38168
MG1655_phpB_b0638	0.382488	-1.38651
MG1655_pstA_b3726	0.382377	-1.38693
MG1655_leuD_b0071	0.379587	-1.3975
MG1655_b2863	0.379161	-1.39912
MG1655_yjiY_b4354	0.378849	-1.40031
MG1655_apt_b0469	0.378773	-1.4006
MG1655_proW_b2678	0.377687	-1.40474
MG1655_ygcM_b2765	0.377312	-1.40617
MG1655_b2528	0.376434	-1.40953
MG1655_argC_b3958	0.375768	-1.41209
EDL933_yieG_Z5209	0.375632	-1.41261
MG1655_cdh_b3918	0.375482	-1.41318
MG1655_yibJ_b3595	0.375324	-1.41379
MG1655_ydiE_b1705	0.375226	-1.41417
MG1655_yidZ_b3711	0.37499	-1.41508
CFT073_c3054	0.374233	-1.41799
CFT073_c5055	0.370402	-1.43284
MG1655_ybbF_b0524	0.37	-1.4344
MG1655_pncB_b0931	0.369336	-1.43699
CFT073_pstC_c4652	0.368978	-1.43839
MG1655_fhuB_b0153	0.368919	-1.43862
MG1655_yhgF_b3407	0.367941	-1.44245
IG_856779_857018-f	0.365955	-1.45026
MG1655_rpsO_b3165	0.365769	-1.451
IG_3523788_3524106-r	0.365565	-1.4518
IG_3407589_3407916-f	0.36532	-1.45277
MG1655_pyrD_b0945	0.36407	-1.45771
MG1655_yhbY_b3180	0.362343	-1.46457
MG1655_b1198	0.362273	-1.46485
MG1655_yebE_b1846	0.361503	-1.46792
CFT073_ygjT_c3846	0.358474	-1.48006
MG1655_yaiD_b0393	0.358402	-1.48035
MG1655_flu_b2000	0.357805	-1.48276
MG1655_yigI_b3820	0.355675	-1.49137
MG1655_mltC_b2963	0.355414	-1.49243
MG1655_yahA_b0315	0.353893	-1.49861
IG_3633524_3633837-r	0.353737	-1.49925
MG1655_b1017	0.351656	-1.50776
EDL933_yjdP_Z5694	0.351242	-1.50946
MG1655_b3871	0.350569	-1.51223
IG_2815526_2815805-r	0.34972	-1.51573
MG1655_shiA_b1981	0.34945	-1.51684
MG1655_b1436	0.349162	-1.51803
MG1655_yqjH_b3070	0.348722	-1.51985
MG1655_thiM_b2104	0.347848	-1.52347
IG_1083871_1084214-f	0.347723	-1.52399
IG_3450908_3451144-r	0.346953	-1.52719
MG1655_fepG_b0589	0.346435	-1.52934
MG1655_guaB_b2508	0.345581	-1.5329
IG_2729179_2729619-r	0.344516	-1.53736
IG_3237188_3237583-f	0.344437	-1.53769
IG_497044_497278-f	0.34387	-1.54007
MG1655_pta_b2297	0.3435	-1.54162
CFT073_fldA_c0771	0.342901	-1.54414
MG1655_murA_b3189	0.342642	-1.54522
MG1655_greA_b3181	0.342421	-1.54616
MG1655_rnpA_b3704	0.341844	-1.54859
CFT073_c4004	0.340936	-1.55243
MG1655_b1629	0.340374	-1.55481
MG1655_yrbA_b3190	0.338882	-1.56114
MG1655_rplY_b2185	0.3383	-1.56362
MG1655_ackA_b2296	0.338188	-1.5641
IG_324589_324800-r	0.338156	-1.56424
IG_2135266_2135857-r	0.336862	-1.56977
MG1655_oxyS_b4458	0.336668	-1.5706
MG1655_dnaX_b0470	0.336593	-1.57092
MG1655_b1683	0.336465	-1.57147
IG_262171_262551-f	0.335915	-1.57383
IG_668152_668518-r	0.33471	-1.57902
MG1655_b1199	0.332441	-1.58883
IG_1269684_1269971-f	0.331734	-1.5919
MG1655_b2351	0.330525	-1.59717
MG1655_sraB_b4418	0.329418	-1.60201
MG1655_yhbE_b3184	0.328465	-1.60619
MG1655_marB_b1532	0.327524	-1.61033
MG1655_queA_b0405	0.327406	-1.61085
MG1655_pdhR_b0113	0.326937	-1.61292
MG1655_gltB_b3212	0.326594	-1.61443
MG1655_pyrE_b3642	0.326347	-1.61552
IG_3426400_3426656-r	0.32607	-1.61675
MG1655_phoR_b0400	0.325866	-1.61765
IG_301798_302214-f	0.319418	-1.64648
MG1655_tpr_b1229	0.318921	-1.64873
MG1655_ybdA_b0591	0.31841	-1.65104
SAKAI_ECs2085	0.31838	-1.65118
MG1655_fhuD_b0152	0.31786	-1.65354
SAKAI_ECs5032	0.317843	-1.65361
MG1655_yifK_b3795	0.317603	-1.6547
MG1655_cspF_b1558	0.31756	-1.6549
IG_1341353_1341620-r	0.317383	-1.6557
MG1655_stpA_b2669	0.316348	-1.66041
MG1655_gltP_b4077	0.315443	-1.66455
MG1655_ugd_b2028	0.315164	-1.66583
MG1655_b1599	0.315129	-1.66599
AY528506	0.313898	-1.67163
MG1655_marA_b1531	0.31316	-1.67503
MG1655_wcaF_b2054	0.31189	-1.68089
MG1655_yhdG_b3260	0.310927	-1.68535
MG1655_iscS_b2530	0.309753	-1.69081
EDL933_Z2873	0.308942	-1.69459
MG1655_b2529	0.306789	-1.70468
MG1655_cspA_b3556	0.30574	-1.70962
MG1655_ppiC_b3775	0.305152	-1.7124
MG1655_frmB_b0355	0.30381	-1.71876
MG1655_yjbA_b4030	0.303676	-1.7194
MG1655_mreD_b3249	0.302776	-1.72368
MG1655_b1600	0.302643	-1.72431
MG1655_yaaX_b0005	0.301206	-1.73118
MG1655_fhuA_b0150	0.298357	-1.74489
MG1655_cspB_b1557	0.297734	-1.74791
MG1655_xseA_b2509	0.297412	-1.74947
MG1655_leuC_b0072	0.297352	-1.74976
IG_1640092_1640512-f	0.297244	-1.75028
CFT073_yhhW_c4228	0.296035	-1.75616
MG1655_b1505	0.291205	-1.77989
MG1655_leuA_b0074	0.290809	-1.78186
CFT073_c1126	0.288594	-1.79289
MG1655_exbB_b3006	0.286373	-1.80403
MG1655_b2210	0.286217	-1.80482
MG1655_ygaC_b2671	0.282922	-1.82152
MG1655_ycfJ_b1110	0.282133	-1.82555
MG1655_b0822	0.280969	-1.83152
EDL933_Z2795	0.277742	-1.84818
MG1655_ygjO_b3084	0.275931	-1.85762
MG1655_yjbH_b4029	0.27502	-1.86239
MG1655_wcaA_b2059	0.268335	-1.89789
MG1655_acpD_b1412	0.268017	-1.8996
MG1655_yeiR_b2173	0.267075	-1.90469
CFT073_hscA_c3051	0.262596	-1.92908
CFT073_c5075	0.26259	-1.92912
MG1655_deaD_b3162	0.262519	-1.92951
MG1655_hslJ_b1379	0.262193	-1.9313
MG1655_b1682	0.259529	-1.94603
MG1655_entD_b0583	0.259288	-1.94737
IG_3358252_3358810-f	0.257615	-1.95671
MG1655_b1452	0.257596	-1.95682
EDL933_rus_Z1873	0.255508	-1.96856
MG1655_b1016	0.255506	-1.96857
MG1655_rcsA_b1951	0.254906	-1.97196
MG1655_gntK_b3437	0.254606	-1.97366
MG1655_tyrP_b1907	0.252377	-1.98635
MG1655_wcaI_b2050	0.251596	-1.99082
IG_20509_20814-r	0.250203	-1.99883
MG1655_ybfE_b0685	0.248831	-2.00676
IG_1636170_1636478-r	0.248157	-2.01068
MG1655_ybiJ_b0802	0.247039	-2.01719
MG1655_mreC_b3250	0.245754	-2.02471
MG1655_yeeF_b2014	0.245387	-2.02687
MG1655_fis_b3261	0.243454	-2.03828
IG_1521090_1521330-r	0.242522	-2.04381
IG_1166613_1166821-f	0.240947	-2.05321
MG1655_yjcB_b4060	0.240671	-2.05486
MG1655_proP_b4111	0.239652	-2.06099
MG1655_fepC_b0588	0.239152	-2.064
MG1655_marR_b1530	0.238314	-2.06907
MG1655_ybiI_b0803	0.236033	-2.08294
MG1655_b2392	0.235654	-2.08526
MG1655_ryhB_b4451	0.235383	-2.08692
MG1655_yadF_b0126	0.235254	-2.08771
MG1655_rpsT_b0023	0.235205	-2.08801
MG1655_b2466	0.233769	-2.09685
MG1655_spf_b3864	0.233167	-2.10056
MG1655_yphB_b2544	0.231371	-2.11172
MG1655_chaA_b1216	0.230964	-2.11426
MG1655_yi5A_b3557	0.230758	-2.11555
MG1655_ycdB_b1019	0.229732	-2.12198
MG1655_tyrA_b2600	0.22849	-2.1298
MG1655_b1681	0.227329	-2.13715
MG1655_fecE_b4287	0.223535	-2.16143
CFT073_yedR_c2382	0.221372	-2.17546
MG1655_sufS_b1680	0.219029	-2.19081
IG_1246600_1246918-r	0.217306	-2.2022
MG1655_ycdO_b1018	0.215624	-2.21341
MG1655_b2527	0.214127	-2.22346
MG1655_exbD_b3005	0.213907	-2.22494
MG1655_ndh_b1109	0.213555	-2.22732
MG1655_cpsB_b2049	0.212812	-2.23235
MG1655_pstS_b3728	0.209165	-2.25729
IG_2085091_2085350-r	0.207701	-2.26742
MG1655_b1722	0.207288	-2.27029
MG1655_suhB_b2533	0.206583	-2.27521
MG1655_wcaD_b2056	0.20654	-2.2755
CFT073_c1125	0.203494	-2.29694
IG_1286552_1286760-r	0.200933	-2.31521
EDL933_yibD_Z5042	0.198911	-2.3298
MG1655_yhaN_b3109	0.196992	-2.34379
CFT073_c2316	0.195044	-2.35813
MG1655_aroF_b2601	0.194943	-2.35888
MG1655_fepB_b0592	0.192888	-2.37417
MG1655_b1163	0.191171	-2.38706
MG1655_fecD_b4288	0.187436	-2.41553
MG1655_ompT_b0565	0.187206	-2.4173
MG1655_iscR_b2531	0.186328	-2.42409
EDL933_fhuF_Z5968	0.184216	-2.44053
IG_1156798_1157091-f	0.182284	-2.45574
MG1655_yhaO_b3110	0.178433	-2.48655
IG_2040921_2041489-r	0.177522	-2.49393
MG1655_yhcN_b3238	0.1757	-2.50881
MG1655_b1171	0.175498	-2.51047
MG1655_sfa_b0991	0.173583	-2.5263
MG1655_gmd_b2053	0.16872	-2.56729
IG_1638685_1639362-r	0.168215	-2.57162
IG_2723767_2724088-r	0.168191	-2.57183
MG1655_gcd_b0124	0.167374	-2.57885
MG1655_fhuF_b4367	0.166996	-2.58212
MG1655_b1551	0.164889	-2.60043
MG1655_rtT_b4425	0.16395	-2.60867
MG1655_b1172	0.160138	-2.64261
MG1655_wza_b2062	0.157669	-2.66503
IG_2411153_2411489-f	0.156335	-2.67728
MG1655_rhlE_b0797	0.155728	-2.6829
IG_3351686_3352266-f	0.155461	-2.68537
CFT073_c4371	0.154784	-2.69167
MG1655_ptsG_b1101	0.153489	-2.7038
MG1655_wcaG_b2052	0.151458	-2.72301
MG1655_gntT_b3415	0.150868	-2.72864
IG_1269684_1269971-r	0.146362	-2.77239
MG1655_yhaM_b3108	0.143658	-2.79929
CFT073_c2587	0.142614	-2.80981
MG1655_wcaH_b2051	0.141016	-2.82607
MG1655_cspG_b0990	0.140989	-2.82635
MG1655_nrdH_b2673	0.138735	-2.84959
EDL933_yjbF_Z5625	0.134112	-2.89849
MG1655_fes_b0585	0.132775	-2.91294
MG1655_yhjX_b3547	0.132305	-2.91806
IG_849321_849672-f	0.131297	-2.92909
MG1655_yiaD_b3552	0.130625	-2.93649
CFT073_c2589	0.130152	-2.94173
MG1655_gntU_2_b3435	0.12941	-2.94998
MG1655_wcaE_b2055	0.128066	-2.96504
MG1655_yicM_b3662	0.125811	-2.99066
MG1655_b2174	0.124057	-3.01093
CFT073_c3233	0.120294	-3.05537
MG1655_fecB_b4290	0.117262	-3.09219
MG1655_entB_b0595	0.115115	-3.11885
MG1655_fecI_b4293	0.112572	-3.15108
MG1655_entF_b0586	0.111017	-3.17114
CFT073_yhfC_c4139	0.104407	-3.25971
MG1655_nrdF_b2676	0.101254	-3.30395
MG1655_nrdI_b2674	0.10008	-3.32078
MG1655_IS092_b4434	0.0954928	-3.38846
MG1655_fecR_b4292	0.090609	-3.4642
MG1655_entA_b0596	0.0851233	-3.5543
MG1655_gntU_1_b3436	0.0848756	-3.55851
MG1655_fecA_b4291	0.0842316	-3.5695
MG1655_nrdE_b2675	0.0819217	-3.60961
MG1655_fepA_b0584	0.07721	-3.69507
MG1655_entC_b0593	0.0732899	-3.77024
MG1655_ybdB_b0597	0.0707094	-3.82195
EDL933_Z0726	0.0687089	-3.86336
IG_840755_841018-f	0.0675806	-3.88725
MG1655_fhuE_b1102	0.0668707	-3.90248
MG1655_entE_b0594	0.0635126	-3.97681
IG_611718_612037-r	0.0615044	-4.02317
IG_2802483_2802835-f	0.0612615	-4.02888
CFT073_c5448	0.0558618	-4.16199
CFT073_c5447	0.0520326	-4.26444
MG1655_cirA_b2155	0.0447789	-4.48104
MG1655_ybiX_b0804	0.0379773	-4.71872
MG1655_b0805	0.0297548	-5.07073
IG_840755_841018-r	0.018299	-5.77209
